# Supplementary material for: Polydentate N,O-Ligands Possessing Unsymmetrical Urea Fragments Attached to a p-Cresol Scaffold
Source: Molecules. 2023 Sep 9;28(18):6540. doi: 10.3390/molecules28186540 (PMC10536015; doi:10.3390/molecules28186540)
Supplement: Supplementary file 1 [file molecules-28-06540-s001.zip]

Archive with 1 entries (1 files):
- molecules-2584011-supplementary.pdf
